# Supplementary material for: LncRNA BCYRN1 as a Potential Therapeutic Target and Diagnostic Marker in Serum Exosomes in Bladder Cancer
Source: Int J Mol Sci. 2024 May 29;25(11):5955. doi: 10.3390/ijms25115955 (PMC11172611; doi:10.3390/ijms25115955)
Supplement: Supplementary file 1 [file ijms-25-05955-s001.zip]

Archive with 2 entries (2 files):
- Supplemental Figures S1-S3.pdf
- Supplemental Table S1.xlsx
