# Supplementary material for: LncRNA BCYRN1 as a Potential Therapeutic Target and Diagnostic Marker in Serum Exosomes in Bladder Cancer
Source: Int J Mol Sci. 2024 May 29;25(11):5955. doi: 10.3390/ijms25115955 (PMC11172611; doi:10.3390/ijms25115955)
Supplement: Supplementary file 1 [file ijms-25-05955-s001.zip › Supplemental Table S1.xlsx]

## Sheet: Sheet1
	Table S1: Patient characteristics in BC patients with high and low expression of serum exosomal BCYRN1, evaluated using Mann-Whitney U tests and Fisher's exact tests
			Exosomal BCYRN1	Exosomal BCYRN1
			high expression group	low expression group	P value
			(n=15)	(n=16)
	Age (years)	mean	68.03	73.2	0.49
		(range)	(30.89 - 85.01)	(58.93 - 88.02)
	Sex	male	13	14	1
		female	2	2
	Tumor site	lower urinary tract	13	9	0.11
		upper urinary tract	2	7
	TNM classifiction	T2 <	10	9	0.72
		T2 ≧	5	7
	Observation Period (month)
		mean	21.18	25.54	0.07
		median	23.4	25.97
